# Supplementary material for: Phosphorus-Solubilizing Bacteria Enhance Cadmium Immobilization and Gene Expression in Wheat Roots to Reduce Cadmium Uptake
Source: Plants (Basel). 2024 Jul 21;13(14):1989. doi: 10.3390/plants13141989 (PMC11280808; doi:10.3390/plants13141989)
Supplement: Supplementary file 1 [file plants-13-01989-s001.zip]

Archive with 1 entries (1 files):
- plants-2998862-supplementary.pdf
